# Supplementary material for: Hypotension Prediction Index Software Compared with Standard Advanced Haemodynamic Monitoring in Patients Undergoing Major Aortic Surgery: A Retrospective Study
Source: J Clin Med. 2025 Dec 12;14(24):8791. doi: 10.3390/jcm14248791 (PMC12734279; doi:10.3390/jcm14248791)
Supplement: Supplementary file 1 [file jcm-14-08791-s001.zip]

Archive with 2 entries (2 files):
- Supplement_Figures.pdf
- Table_S1_OutcomeDefinitions.pdf
